# Supplementary material for: How fullerene derivatives (FDs) act on therapeutically important targets associated with diabetic diseases
Source: Comput Struct Biotechnol J. 2022 Feb 12;20:913–24. doi: 10.1016/j.csbj.2022.02.006 (PMC8861571; doi:10.1016/j.csbj.2022.02.006)
Supplement: Supplementary data 2 [file mmc2.xlsx]

## Sheet: List2_Heat map 169FDs x 5+1
FD ID	1BMQ	1FM6	1GPB	1H5U	1US0	Average Bscores for 1117 proteins	Toxic (T)
1	4772	6814	6046	5696	5248	5598.96
2	5772	7452	6886	6202	5846	6163.48	T
3	4378	6376	5680	5738	4670	5258.4
4	6768	8086	7986	7276	7094	7257.42	T
5	4448	7128	6248	5958	4840	5421.72
6	6290	8178	7786	7298	7464	6922.52	T
7	4870	6878	6008	6324	5244	5585.33
8	5080	7192	6542	6098	5290	5710.1
9	4778	7302	6124	6250	4860	5591.37
10	5640	7574	7122	6902	6496	6779.54	T
11	4582	7088	5880	5872	5298	5487.93
12	4566	6774	5980	5832	4604	5304.32
13	5134	7062	6646	5756	5162	5704.23
14	4690	7146	6184	5838	5264	5566.89
15	4642	6912	5900	5916	4956	5292.03
16	4950	6810	5812	5556	5454	5465.16
17	5842	7628	7054	6896	6304	6766.04	T
18	4012	6366	5646	5388	4420	4953.82
19	4134	6446	5424	5316	4276	4934.55
20	4360	6368	5720	5684	4626	5179.6
21	4360	6266	5660	5450	4394	4962.8
22	4482	6652	5794	5424	4750	5149.7
23	4704	6448	5778	5718	4954	5274.95
24	4334	6386	5588	5144	4334	4779.09
25	4546	6616	5516	5534	4392	4999.77
26	4036	6360	5580	5330	4340	4880.39
27	5464	7324	6234	6572	5556	6089.03	T
28	4342	6164	5576	5416	4330	4936.04
29	4284	6264	5412	5366	4348	5022.93
30	4660	6698	5800	5448	4594	5188.21
31	4726	6592	5808	5652	4972	5324.98
32	5004	6738	5972	6278	4968	5676.52	T
33	4276	6358	5738	5474	4608	5133.15
34	4774	6724	5722	5926	4744	5334.44
35	5468	8160	6620	6794	5718	6356.59	T
36	5874	7560	6624	6508	6360	6709.44	T
37	4600	6576	5588	5284	4458	5079.32
38	4668	6858	6162	5470	4862	5413.12
39	4846	7050	6276	6008	4966	5512.27
40	4338	6458	5486	5474	4476	4941.57
41	5076	7128	6344	6006	5240	5887.5	T
42	5540	7318	6470	6398	6002	6100.03	T
43	4950	7438	5904	5946	5260	5524.72	T
44	4980	7218	6270	5946	5168	5673.38	T
45	5346	7084	5962	6114	5338	5676.84	T
46	4802	7028	6458	6118	5538	5801.68	T
47	4158	6492	5720	5188	4208	4787.07
48	4838	6976	5848	5934	4900	5466.82	T
49	4280	6494	5388	5416	4692	5035.7
50	3660	5958	5204	4656	3898	4224.3
51	5304	7402	6720	6288	5786	5948.22	T
52	5052	6884	6306	6298	5824	6047.87	T
53	4734	6788	5854	5960	5152	5630.84	T
54	4260	6516	5428	5156	4894	5165.05
55	5898	7504	7088	6746	6238	6456.12	T
56	4510	6542	5788	5530	4654	5084.9
57	3960	5710	5198	4980	3920	4412.67
58	4452	6426	5628	5484	4654	5077.25
59	4496	6480	5826	5616	4932	5165.27
60	4262	6662	5866	5722	5132	5248.05
61	4240	6460	5674	5206	4448	4725.11
62	4156	6072	5390	4752	3920	4548.74
63	4590	6500	6118	5852	4878	5334.26
64	4558	6502	5882	5746	4986	5280.27
65	4068	6288	5346	5120	4266	4866.11
66	4442	6676	5654	5418	4576	4972.6
67	4714	6798	5852	5850	5034	5551.36	T
68	4778	6872	5904	5734	5038	5476.71	T
69	4680	6738	6232	6036	4812	5560.54	T
70	4556	6642	5816	5980	5082	5431.25	T
71	4640	6520	5940	5494	5078	5326.32	T
72	4498	6546	5482	5320	4334	4900.98
73	4312	6286	5572	5348	4062	4777.55
74	4122	6186	5470	5256	4170	4750.91
75	4430	7096	5656	5600	4690	5241.76
76	4080	6386	5668	5464	4518	5087.59
77	4562	7044	6036	5906	4846	5490.02	T
78	4276	6414	5850	5354	4808	5196.6
79	4370	6548	5868	5760	4710	5213.62
80	4900	7144	6348	6164	5588	5634.4	T
81	4716	6774	5818	6380	5046	5470.89
82	4474	6700	6138	6178	4738	5284.04
83	4550	6658	6094	5938	5274	5478.56
84	4368	6748	6088	5632	4778	5328.48
85	4632	6676	6172	5618	4964	5249.23
86	4330	6420	5678	5294	4706	4896.14
87	3978	6050	5460	4916	4096	4670.89
88	4182	6132	5438	5346	4228	4764.88
89	3940	6556	5380	5560	4314	4879.47
90	3838	6040	5386	4964	4186	4703.68
91	4392	6708	6030	5930	4942	5437.01	T
92	4468	6498	5716	5648	4852	5328.01	T
93	4384	6708	5750	5096	4292	4735.29
94	4752	6844	6308	6350	4902	5572.08	T
95	4724	6640	5982	5836	5230	5554.7	T
96	4634	6590	5950	6264	5610	5718.98	T
97	4904	6566	5962	5842	5052	5478.68	T
98	4658	6698	6038	5940	5034	5553.99	T
99	4324	6202	5722	5232	4862	5054.73
100	4356	6328	5516	5204	4420	4962.05
101	4694	6666	5726	5504	4898	5202.75
102	4586	6820	5958	6286	5034	5333.11
103	4696	6628	5776	5964	5242	5367.56
104	4740	6384	5882	5700	5026	5387.09
105	4432	6578	5778	6188	4872	5200.89
106	4442	6592	5526	5384	4640	5064.57
107	4242	6754	5880	5468	5316	5241.62
108	5080	6880	5970	6150	5046	5704.02	T
109	5042	6878	6612	6026	5474	5930.54	T
110	4920	6704	6316	5718	5020	5439.44
111	4532	6680	5732	5766	5010	5364.99
112	5346	7766	7004	7150	6190	6311.09	T
113	5488	7502	6866	6586	5740	6414.5	T
114	4984	7066	6506	5906	5348	5753.99	T
115	4838	6932	5840	6098	5432	5580.42
116	4872	7588	6036	5956	4980	5564.4
117	4636	6852	6160	5732	5108	5546.46
118	5154	7080	6306	6250	5548	6008.44	T
119	5474	7952	6882	7026	6188	6492.23	T
120	6132	7774	6960	7264	6318	6828.54	T
121	6878	8162	6956	7636	6480	7120.26	T
122	5260	7264	6224	6540	5462	5885.51	T
123	5434	7148	6412	6866	6024	6171.42	T
124	5874	7716	6516	7076	6166	6650.55	T
125	4512	6382	5650	5702	4682	5075.17
126	4160	6110	5496	5482	4268	4782.2
127	4350	6688	5680	5322	4630	5079.18
128	4530	6436	5726	5320	4256	4807.83
129	4518	6512	6102	5794	4798	5221.91
130	5112	7212	6180	6070	5264	5744.51	T
131	5192	6966	6654	6306	5604	5924.62	T
132	5128	7546	6112	5824	5602	5673.95	T
133	4672	6910	5960	5692	5064	5473.03
134	4696	6830	6218	5886	5584	5681.98	T
135	4672	6512	5908	6274	5720	5732.69	T
136	5068	6648	6006	6084	5298	5809.04	T
137	4952	7422	6200	5828	5276	5657.76
138	4644	6986	6088	5892	5450	5584.37
139	5232	6978	6344	6250	5352	5780.39	T
140	5156	7392	6392	6296	5730	5958.68	T
141	5254	7168	6300	6326	5426	5905.19	T
142	5206	7290	6382	6470	5768	6154.84	T
143	4866	7592	6644	6038	5566	5937.96	T
144	4746	6954	6030	5898	5288	5536.76
145	4852	7076	6146	6072	5396	5660.19
146	5832	8252	6738	6550	6154	6555.68	T
147	4278	6564	5734	5322	4416	4954.09
148	4354	6690	5624	5482	4660	5113.08
149	4522	6732	5928	5348	4688	5160.86
150	5480	6878	6140	6128	5038	5650.3	T
151	4578	6484	5990	5582	4714	5171.24
152	4824	7982	6168	5996	5378	5909.08	T
153	4772	6578	5824	5896	4742	5500.14
154	5942	7838	7398	7272	6908	6650.54	T
155	6214	8040	7478	7192	6328	6726.4	T
156	6006	7956	7486	7224	5900	6802.33	T
157	5418	7574	6422	6438	5846	6230.44	T
158	5682	7464	6754	7172	6106	6620.57	T
159	4384	6380	5550	5374	4218	4966.78
160	3744	5750	5074	4730	3762	4192.21
161	6034	7922	6898	6710	6230	6765.46	T
162	6478	8810	7684	7952	8454	7416.96	T
163	7032	8994	8254	8320	7450	7885.21	T
164	4250	6438	5718	5784	4606	5267.72
165	5400	7122	6492	6390	5598	5974.53	T
166	4436	6502	5924	5526	4382	5174.91
167	4524	6542	6288	5608	4910	5332.57	T
168	2970	5362	4852	4318	3588	3938.29
169	3914	6344	5540	5060	4188	4398.5

## Sheet: List1_Heat map 169FDs x 1117
	1	2	3	4	5	6	7	8	9	10	11	12	13	14	15	16	17	18	19	20	21	22	23	24	25	26	27	28	29	30	31	32	33	34	35	36	37	38	39	40	41	42	43	44	45	46	47	48	49
FD_ID/Proteins (PDB)	1A06	1A25	1A28	1A2B	1A3G	1A4M	1A4W	1A78	1A7C	1A8L	1A8M	1A94	1AAQ	1AB4	1ABE	1ABF	1ABO	1AC4	1AC8	1ACJ	1ACM	1ACO	1ACY	1ADB	1ADC	1ADD	1ADF	1AE8	1AEB	1AEC	1AED	1AEE	1AEF	1AEG	1AEH	1AEK	1AEM	1AEN	1AEO	1AEQ	1AET	1AEU	1AEV	1AG8	1AH2	1AH7	1AHA	1AJV	1AJX
1	5216	5200	5722	4494	6974	5542	5808	5042	4786	4828	5204	6012	4462	5610	5228	5020	4976	5250	5174	5808	5154	5140	6136	6106	6004	5622	6026	5488	5240	4392	5240	5278	5240	5240	5240	5240	5240	5250	5250	5240	4916	5250	5120	6710	5116	5130	5150	4478	4968
2	5464	6164	6262	4922	7524	6450	5756	5670	5554	5398	5466	6552	5002	6510	5550	5134	5426	5384	5596	6372	5698	5724	6728	6726	6424	6300	6422	5944	5916	5026	5916	5290	5916	5916	5916	5916	5916	5384	5384	5916	6342	5384	5758	6848	5708	5262	5452	5206	4798
3	4770	5418	5246	4182	6556	5426	4926	4954	4442	4456	4894	5748	3920	5488	4954	4784	4524	4970	5014	5546	4778	5016	5472	5246	5370	5516	5536	4848	4926	4026	4926	5074	4926	4926	4926	4926	4926	4970	4970	4926	4924	4970	4912	6760	5012	4910	4766	3938	3938
4	7102	7524	7156	6168	8290	7008	6464	6740	6546	6216	6430	6732	7090	7422	6650	6344	6512	6416	6416	6974	6846	7276	7682	7834	7804	6854	6880	6642	6510	5808	6510	6710	6510	6510	6510	6510	6510	6416	6416	6510	7152	6416	6576	7530	7308	5998	6252	6402	6482
5	4952	5804	5528	4390	6480	5498	5086	4882	4470	4808	4570	5438	4096	5300	5204	4842	4452	5180	5020	5276	5074	5578	5634	5798	6166	5572	5394	5006	5074	4428	5074	5074	5074	5074	5074	5074	5074	5180	5180	5074	5316	5180	5216	6752	4998	5322	4832	4432	4012
6	6898	6352	7080	5664	8272	7496	7222	6748	7194	5784	6012	7834	6686	6890	6460	6160	6136	5840	6006	6612	6688	6552	7226	7812	6790	6354	7344	6182	6670	5462	6670	6220	6670	6670	6670	6670	6670	5840	5840	6670	6232	5840	6454	8222	6158	5978	5918	6404	6298
7	5420	6138	5630	4656	6816	5724	5246	4908	5184	4638	4828	5662	4398	5534	5328	5144	4988	5094	5266	5336	5120	6108	5840	6298	6170	5900	5350	5216	5236	4496	5236	5226	5236	5236	5236	5236	5236	5094	5094	5236	5318	5094	5354	6650	5318	5202	4842	4730	4380
8	5484	5508	5596	4620	6502	5840	5540	5100	4910	5222	5056	5808	4692	5692	5424	5180	5026	5454	5558	5170	5304	5956	5902	6246	6296	5850	5632	5298	5364	4360	5364	5260	5364	5364	5364	5364	5364	5454	5454	5364	5238	5454	5268	6760	5472	5346	4960	5046	4674
9	5338	5910	5684	4528	6560	5374	5312	5200	4754	5148	4904	6050	4698	5744	5056	5176	5164	5038	5242	5522	5116	5616	5626	5870	5930	6420	5592	5022	5156	4336	5156	5094	5156	5156	5156	5156	5156	5038	5038	5156	4970	5038	5142	6388	5060	5288	5022	5264	4616
10	6802	6260	6676	5798	8106	6612	6492	6726	5504	6066	5846	7112	6018	6778	6310	5736	6222	5878	5958	6870	6606	6512	6698	7188	7024	7100	7908	5948	7028	5356	7028	5784	7028	7028	7028	7028	7028	5878	5878	7028	5738	5878	5984	8044	6590	6042	6310	6918	6534
11	5210	5498	5616	4434	6692	5282	5162	5126	4898	4870	4906	5758	4644	5488	4872	4928	4442	5070	5130	5220	4906	5496	5762	5758	5698	5660	5476	4978	5122	4506	5122	5190	5122	5122	5122	5122	5122	5070	5070	5122	5294	5070	5282	6934	4894	5106	4780	4560	4514
12	4976	5632	5524	4356	6220	5448	5074	4866	4812	4944	4474	5258	3940	5430	5038	4970	4618	4830	5102	5366	4802	5108	5774	5576	5864	5740	5444	5218	5180	4230	5180	5172	5180	5180	5180	5180	5180	4830	4830	5180	5016	4830	5162	6464	4906	5046	4750	4406	4512
13	5548	5692	6018	4574	6896	5878	5240	5242	4974	4962	5258	5946	4840	5910	5256	4984	4998	5336	5640	5422	5314	5738	5864	5792	6042	5908	5794	5084	5616	4620	5616	5516	5616	5616	5616	5616	5616	5336	5336	5616	5644	5336	5220	7304	5190	5546	5128	5124	4714
14	5558	5828	5692	4430	6868	5776	5488	5298	4854	5438	4854	5932	4580	5622	4962	4962	5312	5320	5618	5428	5160	5840	5564	5746	6168	5566	5954	4986	5278	4366	5278	5046	5278	5278	5278	5278	5278	5320	5320	5278	5052	5320	5134	6534	5168	5438	4946	4834	4518
15	4800	5080	5420	4492	6420	5392	5022	4864	5066	4936	4556	5290	3816	5378	4864	5146	4746	4884	5156	5192	5074	5142	5620	5516	6128	5610	5600	4950	5090	4200	5090	5102	5090	5090	5090	5090	5090	4884	4884	5090	4774	4884	5464	6364	4594	5394	4636	3862	4066
16	5068	5120	5750	4312	7036	5366	5202	5120	5142	4498	4674	5348	4186	5552	4924	4986	4792	5112	5144	5502	4958	5162	5790	6126	6096	5254	5486	5074	4898	4226	4898	5078	4898	4898	4898	4898	4898	5112	5112	4898	5348	5112	5676	6854	5108	5172	4810	4866	4518
17	6416	6614	6736	5134	7966	7062	5978	5966	6466	5776	5842	6786	5784	7346	5994	6050	5690	6190	6332	6452	6200	6400	7026	6950	7116	6624	8054	6652	6620	5392	6620	6474	6620	6620	6620	6620	6620	6190	6190	6620	6804	6190	6862	7012	6368	6176	6550	5318	6002
18	4506	4952	4826	3858	5896	5026	4364	4418	4188	4410	4284	5290	3690	5102	4816	4750	4260	4880	4690	4928	4924	4858	5098	5004	5096	5254	5164	4714	4498	3936	4498	4644	4498	4498	4498	4498	4498	4880	4880	4498	4594	4880	4588	6732	4678	4302	4610	3464	3992
19	4278	4804	4890	3888	5994	5154	4440	4660	4086	4424	4246	5394	3692	4950	4858	4430	4182	4478	5112	4840	4746	4734	5032	5052	5364	5024	4928	4438	4442	3856	4442	4578	4442	4442	4442	4442	4442	4478	4478	4442	4702	4478	4774	6626	4866	4462	4502	3542	3638
20	4834	5066	5112	4164	6214	5092	4640	4632	3934	4142	4400	5552	3840	5396	4852	4698	4232	4778	5006	5352	4908	4924	5462	5130	5308	5294	5142	4522	4850	3988	4850	5140	4850	4850	4850	4850	4850	4778	4778	4850	4502	4778	4936	6846	5130	5462	4722	3738	3714
21	4466	4946	4962	3946	6110	4926	4872	4738	3948	4230	4486	5112	4024	5030	4640	4638	4324	4782	4936	5080	4568	4928	5196	5236	5170	5184	4954	4580	4578	4054	4578	4802	4578	4578	4578	4578	4578	4782	4782	4578	4854	4782	4874	6308	4666	4598	4608	4112	3894
22	4736	5756	5384	4280	6274	5264	5082	4768	4626	4718	4542	5098	3698	5216	4720	4666	4516	5020	4808	4954	4832	5086	5450	5712	5784	5946	5422	4840	4964	4102	4964	4828	4964	4964	4964	4964	4964	5020	5020	4964	4836	5020	4862	6402	4834	5292	4458	3940	3910
23	4656	5104	5364	4290	6676	5364	4760	4912	4428	4554	4816	5156	3924	5380	4856	4872	4404	5120	4900	5324	4874	5278	5632	5524	5652	5126	5716	4848	5016	4362	5016	4986	5016	5016	5016	5016	5016	5120	5120	5016	5268	5120	4718	6704	4930	5810	4746	4050	4254
24	4354	4922	4878	4110	5592	4798	4370	4604	4098	4456	3994	4680	3456	4660	4598	4438	3916	4600	4580	4850	4392	4526	4806	4958	5220	4936	4922	4380	4628	3828	4628	4698	4628	4628	4628	4628	4628	4600	4600	4628	4556	4600	4418	6000	4396	4452	4488	3486	3546
25	4450	4918	5034	4642	5850	5082	4638	4682	4056	4346	4352	5226	3624	5058	4700	4878	4240	4942	4892	4930	4688	4748	5202	5108	5230	5042	5156	4594	4900	3868	4900	5024	4900	4900	4900	4900	4900	4942	4942	4900	5098	4942	5094	6546	5016	4598	4526	3518	3622
26	4354	5048	4964	4058	5828	4930	4634	4666	4126	4182	4302	4782	3722	5228	4442	4560	4140	4580	4574	5258	4328	4548	4984	5256	5120	5108	5228	4496	4806	3870	4806	4756	4806	4806	4806	4806	4806	4580	4580	4806	4566	4580	4392	6184	4830	4412	4416	3968	3680
27	5832	6110	6138	5270	6788	5864	5712	6084	5160	5018	5358	6654	4860	6520	5988	5892	5122	5616	5530	5868	5682	5700	6548	6620	6498	5658	6302	6014	6004	5132	6004	5562	6004	6004	6004	6004	6004	5616	5616	6004	5692	5616	5524	7484	6128	5596	5358	4828	4728
28	4572	4872	4902	4228	5832	4940	4636	4574	4192	4330	4246	4988	3902	5130	4676	4742	4050	4596	4602	5166	4490	4860	5098	5072	5212	5204	5026	4472	4714	3786	4714	4916	4714	4714	4714	4714	4714	4596	4596	4714	4776	4596	4844	6274	4628	5082	4462	3796	3764
29	4614	4856	4878	4096	5998	5080	4666	4702	4180	4126	4592	5382	3804	5176	4616	4750	4212	4864	4958	5280	4702	5012	5264	5104	5346	5308	5482	4598	4760	3992	4760	5292	4760	4760	4760	4760	4760	4864	4864	4760	4928	4864	4666	6674	4818	4668	4524	3972	4088
30	4680	5480	5192	4310	5862	5308	5014	4764	4180	4520	4540	5242	3920	5410	4968	4968	4336	5170	5070	5182	4844	4952	5340	5538	5660	5196	5286	4674	5112	4058	5112	5100	5112	5112	5112	5112	5112	5170	5170	5112	5284	5170	5228	6822	5100	4766	5064	3766	3938
31	4822	5584	5476	4580	6130	5338	5260	5092	4422	4426	4668	5408	4044	5328	5140	5084	4756	5284	5104	5398	4984	5052	5610	5728	5772	5090	5680	4918	5328	4304	5328	5058	5328	5328	5328	5328	5328	5284	5284	5328	5278	5284	5408	7100	5284	5184	4594	3990	4122
32	5280	5784	5594	5086	6726	5726	5354	5314	4584	4702	5362	6160	4316	6212	5474	5418	4938	5442	5574	5890	5332	5502	6270	5880	5742	5778	6038	5048	5188	4606	5188	5366	5188	5188	5188	5188	5188	5442	5442	5188	5404	5442	5602	7236	5732	4788	5034	4318	4312
33	4654	5468	5026	4212	6120	5104	4780	4728	4254	4252	4384	5296	4112	5578	4838	4722	4592	4884	5046	5582	4854	5112	5526	5058	5372	5464	5210	4842	4804	3982	4804	5036	4804	4804	4804	4804	4804	4884	4884	4804	4776	4884	4780	6618	4950	4966	4588	3968	4104
34	4864	5504	5272	4608	5984	5574	4996	5118	4428	4508	4730	5596	3866	5440	5108	5188	4768	5380	5234	5612	5096	5272	5562	5708	5696	5266	5536	5176	5416	4446	5416	5128	5416	5416	5416	5416	5416	5380	5380	5416	5392	5380	5260	6908	5228	4782	4818	3922	3932
35	6586	6024	6316	5304	7180	6786	6064	6228	5148	5648	5728	7354	4878	6852	5656	5932	5328	5522	5484	6942	6186	6688	7042	6578	7266	5820	6922	6232	5452	5076	5452	5572	5452	5452	5452	5452	5452	5522	5522	5452	5384	5522	5430	8398	6510	5950	6088	4898	5152
36	6226	6556	7020	5474	7884	7176	6806	6390	6130	5754	6124	6966	5188	7054	5708	6108	5824	5756	5932	6832	6346	6564	7478	6920	6812	5946	7190	6364	6100	5408	6100	6154	6100	6100	6100	6100	6100	5756	5756	6100	5564	5756	5808	7088	7288	5816	5980	5268	5640
37	4470	5600	5252	4384	5822	5002	4938	4784	4268	4350	4260	5014	3596	5142	4920	4744	4532	5042	4810	4928	4714	4676	5250	5406	5692	4984	5306	4640	4826	4016	4826	5144	4826	4826	4826	4826	4826	5042	5042	4826	5062	5042	5130	6802	4754	4662	4562	3550	3760
38	4960	5826	5340	4288	6524	5290	5156	5204	5166	5374	5186	5438	4138	5494	5026	4902	5162	5110	5042	5468	5104	5642	5486	6108	5778	6036	5328	5310	5036	4216	5036	5110	5036	5036	5036	5036	5036	5110	5110	5036	5070	5110	4892	6534	4948	5102	4780	4980	4544
39	5072	6044	5578	4394	6726	5542	5270	5056	5226	5026	5014	5744	4462	5526	4964	5030	4800	5174	5346	5794	5198	5642	5740	6182	6018	5758	5744	5112	5052	4420	5052	5416	5052	5052	5052	5052	5052	5174	5174	5052	5126	5174	4842	6552	5094	5098	5068	5178	4866
40	4396	5086	4804	3900	5620	5076	4506	4550	4164	4376	4366	5006	3614	5132	4646	4650	4214	4756	4916	4756	4434	4612	5020	5440	5192	4966	5160	4570	4708	3608	4708	5064	4708	4708	4708	4708	4708	4756	4756	4708	4786	4756	5234	6540	4874	4970	4400	3540	3506
41	5934	5842	5964	4788	7120	5716	5986	5620	4776	5340	5706	5994	5264	6010	5586	5212	5354	5656	5414	5892	5658	5580	6418	6122	6198	6150	6228	5430	5734	4916	5734	5524	5734	5734	5734	5734	5734	5656	5656	5734	5184	5656	5858	6556	5630	5916	5458	5538	5114
42	5906	5756	6018	5238	6900	6144	5628	6324	5074	5160	5302	6334	4988	6260	5634	6102	5418	5756	5496	6010	5834	5688	6510	6850	6826	5762	6724	5716	5802	5028	5802	5528	5802	5802	5802	5802	5802	5756	5756	5802	5594	5756	5436	7742	6092	5358	5652	4742	4800
43	5298	5742	5698	4660	6476	5528	5342	5326	4860	4950	4876	5672	4452	5462	4976	5192	4882	5260	5452	5082	5120	5706	5808	5852	6074	5988	5646	5086	5492	4586	5492	5112	5492	5492	5492	5492	5492	5260	5260	5492	5232	5260	5058	6918	5092	5304	4848	4404	4696
44	5306	5626	5600	4924	7470	5510	5800	5206	5190	5432	5306	5986	4902	5882	5066	5100	5206	5258	5232	5386	5408	5446	6172	6446	6114	6326	5908	5364	5754	4578	5754	5326	5754	5754	5754	5754	5754	5258	5258	5754	5018	5258	5404	6446	5154	5296	5016	4692	5106
45	5358	5292	5790	4720	6316	5814	5114	5478	4754	4666	5276	5570	4092	5834	5528	5708	4772	5508	5628	5988	5358	5122	6074	6152	6110	5318	6100	5346	5442	4276	5442	5764	5442	5442	5442	5442	5442	5508	5508	5442	5224	5508	5570	7648	5672	5428	5400	4124	4572
46	5348	5386	5914	4904	7288	5698	5834	5332	5072	4998	5144	6010	5238	6058	5044	5708	5372	5002	5160	6340	5584	5536	6150	6300	6142	5598	6310	5548	5256	4540	5256	5306	5256	5256	5256	5256	5256	5002	5002	5256	5030	5002	4998	6562	5658	6240	5288	5648	5516
47	4260	4782	4678	3908	5716	4962	4426	4552	4152	4094	3994	4840	3450	4838	4608	4714	4002	4648	4662	4854	4470	4634	4988	5194	5382	4848	4626	4594	4712	3790	4712	4586	4712	4712	4712	4712	4712	4648	4648	4712	4606	4648	4670	6224	4658	4736	4226	3758	3426
48	4954	5416	5514	4970	6490	5462	5136	4938	4500	4662	5064	5786	4142	5918	5202	5410	4554	5400	5088	5632	4970	5118	6008	5740	5562	5284	5618	5136	5172	4280	5172	5236	5172	5172	5172	5172	5172	5400	5400	5172	5474	5400	5092	7604	5434	4900	4854	4264	4202
49	4786	5596	4990	3922	6452	5108	4874	4782	3990	4276	4614	5024	3798	5124	4786	4692	4212	4816	4872	5190	4850	4728	5264	5120	5092	4948	5206	4416	4770	3942	4770	5330	4770	4770	4770	4770	4770	4816	4816	4770	4750	4816	4868	7012	4830	4978	4862	3758	3772
50	3524	4140	4088	3154	4956	4438	3604	3944	3454	3508	3622	4394	2812	4600	4186	4214	3600	4038	3948	4368	3860	4022	4600	4490	4368	4586	4198	3686	3858	3272	3858	4076	3858	3858	3858	3858	3858	4038	4038	3858	3966	4038	4076	5614	3832	3958	3774	2724	2688
51	5550	5558	5944	4830	8078	5572	6114	5966	5542	5096	5444	6090	5274	5950	5488	5450	5374	5738	5348	6132	5746	5568	6534	6192	5950	5542	6382	5806	5486	4552	5486	5640	5486	5486	5486	5486	5486	5738	5738	5486	5630	5738	5672	7114	5518	5446	5272	4724	5102
52	5760	6418	6550	5144	7642	5662	5854	6150	5522	5078	5632	6600	5644	6384	5108	5346	5354	5634	5290	5862	5876	5844	6398	6368	6602	6268	6948	5368	5390	4952	5390	5990	5390	5390	5390	5390	5390	5634	5634	5390	5760	5634	5464	7094	5480	5776	5458	5710	5332
53	5178	5214	5624	4366	7040	5646	5234	5360	4480	4728	5470	6004	4558	5542	5140	5186	4850	4938	5286	6194	5298	5326	6068	5822	6210	5718	6178	5504	5244	4666	5244	5416	5244	5244	5244	5244	5244	4938	4938	5244	5028	4938	5434	6738	5126	5036	4844	4616	4908
54	4720	5056	5280	3968	6312	5064	4820	4684	4364	4634	4606	5260	3732	5114	4578	4970	4610	5070	4946	5226	4782	4790	5332	5380	5390	5548	5692	4814	5340	3896	5340	5594	5340	5340	5340	5340	5340	5070	5070	5340	4790	5070	5116	6580	5046	4670	4578	3554	4316
55	6380	6292	6860	5788	7966	6820	6332	6290	5698	5810	6184	7090	5110	7150	5560	5910	5740	6042	6512	5978	6114	6626	7122	6922	6920	6154	7214	6036	5942	5814	5942	6668	5942	5942	5942	5942	5942	6042	6042	5942	6158	6042	6910	7742	6232	5588	5716	5110	4992
56	4504	4794	5168	4338	6212	5024	4844	4902	4158	4612	4450	5072	3748	5220	4836	4942	4464	4912	4912	5436	4624	4882	5468	5382	5690	5290	5152	4860	4870	4158	4870	5006	4870	4870	4870	4870	4870	4912	4912	4870	4828	4912	4778	6706	4636	4848	4698	3792	3708
57	4016	4548	4480	3482	5246	4448	4340	3974	3670	3848	3648	4336	3056	4380	4262	4276	3806	4142	4180	4668	3994	4330	4522	4640	4826	4804	4288	4204	4208	3442	4208	4282	4208	4208	4208	4208	4208	4142	4142	4208	4164	4142	4246	5558	4008	4216	4068	3260	3030
58	4422	4832	5072	4114	6042	5012	4604	4782	4618	4498	4496	5294	3818	5238	4666	4742	4482	4734	4856	5214	4490	4812	5238	5442	5390	5518	5024	4888	4954	4090	4954	5316	4954	4954	4954	4954	4954	4734	4734	4954	4936	4734	4792	6456	4460	4812	4426	4198	3940
59	4742	5170	5274	3958	6352	5304	4832	5078	4028	4376	4760	5188	4092	5418	4794	4666	4522	4910	5062	5248	4626	4888	5344	5308	5502	5384	5540	5014	4982	4180	4982	4908	4982	4982	4982	4982	4982	4910	4910	4982	4826	4910	4942	6532	5182	4654	4738	4376	4592
60	4678	4770	5132	4010	6610	5296	4958	5434	4420	4308	5096	5470	4018	5350	4638	4802	4584	4818	5066	5442	4828	5028	5636	5436	5558	5356	5480	5212	5174	4146	5174	5044	5174	5174	5174	5174	5174	4818	4818	5174	4968	4818	4934	6728	5078	4992	4768	3854	4472
61	4070	4670	4854	3800	5224	4802	4308	4414	3882	4300	4118	4766	3270	4944	4524	4540	4002	4390	4328	4720	4448	4636	5036	5034	4952	4924	4884	4320	4520	3720	4520	4582	4520	4520	4520	4520	4520	4390	4390	4520	4494	4390	4338	6252	4350	4248	4244	3382	3346
62	4014	4782	4432	3364	5276	4464	4536	4172	4112	4032	3662	4532	3392	4820	4494	4370	3746	4514	4624	4472	4304	4502	4806	4822	5082	5138	4538	4454	4488	3552	4488	4494	4488	4488	4488	4488	4488	4514	4514	4488	4444	4514	4340	5830	4472	4388	4232	3156	3054
63	4940	5030	5346	4470	6458	5550	4988	5062	4312	4550	4788	5642	3926	5522	4734	5194	4396	5294	4992	5346	4940	5218	5762	5350	5248	5488	5504	5194	5282	4272	5282	5096	5282	5282	5282	5282	5282	5294	5294	5282	4954	5294	4846	6766	4936	5002	4974	3994	4040
64	4968	5124	5226	4292	6278	5342	5170	4926	4334	4450	4498	5952	4068	5486	4890	5382	4370	5134	5052	5530	4876	4920	5238	5250	5442	5712	5346	4646	5158	4204	5158	5140	5158	5158	5158	5158	5158	5134	5134	5158	4988	5134	5102	6862	4706	5132	4644	3812	4410
65	4376	4798	5008	3782	5946	5022	4526	4652	4300	3954	4216	4870	3772	5220	4668	4492	4220	4556	4562	5138	4334	4554	5046	5098	5046	5046	5050	4388	4572	3760	4572	4714	4572	4572	4572	4572	4572	4556	4556	4572	4790	4556	4684	6336	4678	4568	4482	3882	3770
66	4546	4836	5212	4056	5900	4946	4678	4762	4060	4168	4350	5124	3696	5324	4852	4720	4270	4782	4790	5206	4564	4574	5206	5202	5488	5158	4974	4476	4884	3958	4884	4902	4884	4884	4884	4884	4884	4782	4782	4884	4920	4782	4900	6358	4928	4624	4748	3632	4180
67	5396	5440	6180	4750	7084	5730	5166	5312	4532	4540	4734	5978	4368	5516	5008	5126	5090	5230	5086	6150	5212	5412	5958	5978	5904	5734	5558	5466	5004	4520	5004	5134	5004	5004	5004	5004	5004	5230	5230	5004	5104	5230	5022	6616	5112	5286	5020	4078	4274
68	5064	5366	5608	4322	6842	5394	5450	5296	4518	4444	4744	5730	4094	5586	5334	5268	4588	5118	5094	6090	5156	5000	6062	6274	5722	5686	5814	5192	5266	4264	5266	5448	5266	5266	5266	5266	5266	5118	5118	5266	4900	5118	5204	6462	5164	4960	4962	4126	4916
69	5018	5034	5792	4464	7238	5812	5470	5438	4558	4842	4788	5980	4182	5800	4758	5174	4888	5156	5478	6620	5334	5180	6128	5650	5834	5594	6064	5350	5052	4214	5052	5136	5052	5052	5052	5052	5052	5156	5156	5052	5112	5156	5072	6852	5214	5460	5216	4766	4510
70	4958	5230	5468	4494	6978	5536	5062	5142	4304	4698	4564	5992	4018	5414	5102	4898	4502	5000	4964	5834	4948	4986	5964	5900	5600	5726	5322	4742	5470	4480	5470	5144	5470	5470	5470	5470	5470	5000	5000	5470	4936	5000	4878	6998	5198	5138	4844	4002	4312
71	5152	5042	5618	4356	6648	5646	4958	4876	4512	4416	4970	5568	3856	5500	5106	4906	4560	4958	5106	5648	4960	4988	5444	5132	5928	5544	5156	5242	5076	4402	5076	5398	5076	5076	5076	5076	5076	4958	4958	5076	5252	4958	5678	6916	5346	4956	4898	3710	3674
72	4350	4978	5078	3876	6066	4884	4686	4820	4108	4424	4082	4846	3538	5026	4492	4668	4280	4726	4522	5056	4530	4994	5290	5366	5550	5350	4768	4510	4776	3870	4776	4784	4776	4776	4776	4776	4776	4726	4726	4776	4622	4726	4836	5972	4658	4986	4378	3464	3490
73	4328	4702	4810	4030	5584	4880	4466	4380	4134	4074	4212	4766	3802	4944	4352	4576	3986	4822	4578	5140	4576	4574	4912	4850	4912	5176	4740	4538	4444	3830	4444	4540	4444	4444	4444	4444	4444	4822	4822	4444	4562	4822	4704	6082	4548	4362	4502	3532	3770
74	4206	4666	4826	3824	5634	4774	4418	4442	4198	4052	4006	4782	3406	4756	4384	4536	4138	4790	4358	5060	4458	4758	4868	4890	5262	5066	4632	4422	4580	3748	4580	4692	4580	4580	4580	4580	4580	4790	4790	4580	4586	4790	4740	6184	4608	4610	4226	3618	3348
75	4704	5234	5376	4350	6536	5276	4966	5500	4140	4372	4764	5382	4014	5478	5036	4884	4566	4994	4830	5378	4782	5218	5468	5046	5376	5560	5274	4512	5122	4262	5122	5180	5122	5122	5122	5122	5122	4994	4994	5122	5190	4994	5176	6944	4880	4868	4720	3960	4068
76	4642	4882	4788	4034	6392	5050	4414	5102	4328	4244	4514	5262	4026	5160	5336	4988	4472	4790	5118	5066	4492	4728	5094	5098	5456	5214	5266	4568	5200	4176	5200	4882	5200	5200	5200	5200	5200	4790	4790	5200	4794	4790	4924	6900	4772	4790	4484	3700	3844
77	5166	5954	5480	4612	6320	5312	4982	5112	4364	4622	5066	5450	4006	5738	5406	5254	4992	5380	5588	5760	5492	5116	5906	5716	5928	5292	5510	5154	5222	4354	5222	5292	5222	5222	5222	5222	5222	5380	5380	5222	5332	5380	5468	7834	5302	5066	4752	4160	4290
78	4676	4942	5376	4046	6314	5388	4956	4934	4224	4244	4402	5502	3960	5460	4858	4912	4728	5162	5052	5378	4782	4810	5504	5192	5544	5502	5342	5040	5210	4216	5210	4914	5210	5210	5210	5210	5210	5162	5162	5210	5124	5162	5136	6706	5148	4918	4460	3580	4042
79	4880	5340	5240	4164	6382	5220	4784	5122	4412	4486	4680	5542	4392	5250	4676	4670	4436	4836	4984	5292	4766	4834	5596	5174	5668	5700	5594	4926	5172	4346	5172	4936	5172	5172	5172	5172	5172	4836	4836	5172	5028	4836	4968	6776	5054	5194	4786	3976	4324
80	5104	5390	5452	4542	6854	5494	5120	5188	4528	4678	5124	5874	4416	5686	5306	5156	4750	5164	5446	5426	5488	5396	6040	5922	5912	5874	5790	5280	5280	4730	5280	5244	5280	5280	5280	5280	5280	5164	5164	5280	4992	5164	5064	6740	5228	5180	4984	4512	4272
81	5250	5308	5360	4474	6586	5464	5174	5208	4536	4666	4934	5660	4132	5666	5024	5106	4556	5114	5128	5766	5088	5396	5898	5404	5940	5944	5634	5018	5258	4508	5258	5120	5258	5258	5258	5258	5258	5114	5114	5258	5042	5114	5122	7078	5024	5056	5056	4416	4532
82	4738	5182	5084	4182	6486	5322	4846	5256	4296	4344	4822	5666	4340	5368	4938	4850	4410	4966	4868	5576	4814	5352	5780	5214	5664	5656	5182	4888	4850	4180	4850	5106	4850	4850	4850	4850	4850	4966	4966	4850	4942	4966	4896	6994	4832	5252	4776	4254	4146
83	4870	5248	5368	4430	6758	5472	5218	5316	4680	4622	4830	5674	4328	5650	5330	5198	4768	5106	5040	5500	4942	5214	6140	5890	5802	5586	5818	4990	5114	4476	5114	5108	5114	5114	5114	5114	5114	5106	5106	5114	4854	5106	5214	7374	4974	5480	4826	4582	4414
84	4922	5454	5062	4394	6306	5422	4804	5134	4316	4484	4808	5684	4404	5744	4796	5034	4618	5086	5124	5812	5030	5284	5748	5306	5640	5722	5396	4674	5364	4032	5364	4996	5364	5364	5364	5364	5364	5086	5086	5364	4860	5086	5228	7220	4866	4854	4716	4242	4140
85	4866	5138	5058	4160	6112	5402	5178	4878	4340	4404	4700	5438	4178	5486	5150	4788	4450	4908	4934	5388	4886	5192	5594	5252	5480	5452	5286	4928	4996	4156	4996	5308	4996	4996	4996	4996	4996	4908	4908	4996	4992	4908	4948	6880	5258	4850	4762	4106	4214
86	4402	4878	4858	3914	6056	5198	4394	4574	3746	4210	4362	5338	3696	5008	4944	4514	4058	4590	4604	5192	4420	4646	5150	4716	4948	5536	4964	4308	4670	3636	4670	4700	4670	4670	4670	4670	4670	4590	4590	4670	4508	4590	4730	6796	4640	5080	4578	3486	3468
87	4180	4696	4652	3690	5642	4700	4448	4264	3998	4088	4186	4794	3560	4998	4582	4528	3884	4558	4534	4748	4312	4358	4862	4858	5054	4878	4514	4286	4668	3602	4668	4582	4668	4668	4668	4668	4668	4558	4558	4668	4480	4558	4410	6028	4518	4652	4262	3272	3444
88	4222	5234	4632	3774	5608	4936	4624	4508	4124	4444	4100	4716	3522	4788	4462	4506	3960	4504	4602	4598	4480	4608	4938	5192	4960	5256	4776	4234	4468	3998	4468	4516	4468	4468	4468	4468	4468	4504	4504	4468	4790	4504	4474	6192	4480	4496	4228	3550	3594
89	4268	5254	4850	4044	5658	5000	4608	4662	3864	4206	4212	4864	3586	5174	4790	4642	4254	4622	4724	5168	4298	4678	5106	5102	4900	5156	5058	4442	4814	3930	4814	4674	4814	4814	4814	4814	4814	4622	4622	4814	4610	4622	4890	6542	4734	4506	4550	3662	3336
90	4188	4568	4608	3780	5640	4904	4470	4348	4048	3970	3990	4880	3640	4904	4564	4682	4092	4322	4634	5066	4296	4572	4902	4810	4914	5138	4730	4524	4460	3670	4460	4672	4460	4460	4460	4460	4460	4322	4322	4460	4402	4322	4476	6332	4524	4956	4378	3218	3458
91	5008	5288	5520	4414	6970	5392	4920	5158	4218	4630	5034	5730	4382	5644	4928	4940	4508	5254	4946	5896	4952	5134	6114	5290	5412	5646	5644	5360	4822	4270	4822	5090	4822	4822	4822	4822	4822	5254	5254	4822	5086	5254	5030	7052	4940	5118	4830	4640	4418
92	4916	5572	5300	4302	6888	5212	4988	5310	4468	4476	4994	5396	4182	5356	4980	4828	4702	4902	4960	5594	4920	5282	5688	5502	5806	5834	6064	4792	5060	4364	5060	4912	5060	5060	5060	5060	5060	4902	4902	5060	5032	4902	5070	7054	4818	5318	4932	4518	4160
93	4000	4516	4648	3816	5014	4852	4144	4288	3856	4146	3978	4736	3328	4862	4440	4448	4040	4472	4350	4898	4392	4638	5230	4908	5014	5030	4850	4110	4354	3740	4354	4582	4354	4354	4354	4354	4354	4472	4472	4354	4552	4472	4346	6334	4304	4416	4306	3530	3172
94	4962	5260	5544	4856	7004	5610	5108	4976	4476	4672	5084	5996	4308	5826	5172	5046	4790	5078	5380	5702	5066	5240	5798	5512	5840	5428	5728	4844	5258	4500	5258	5662	5258	5258	5258	5258	5258	5078	5078	5258	5042	5078	5252	7026	5130	5148	5034	4502	4506
95	5234	5376	5510	4444	7218	5564	5168	5326	4534	4580	4886	5900	4846	5572	5114	5038	4624	4994	5090	5570	5102	5466	5654	5430	5578	5952	5862	5050	4936	4558	4936	5072	4936	4936	4936	4936	4936	4994	4994	4936	5222	4994	5064	7414	5088	5450	4916	4340	4458
96	5198	6040	5882	4684	7402	5642	5404	5502	4940	4916	5340	6124	4654	5766	5352	5290	5016	5070	5112	6096	5256	5506	5960	5780	5896	5666	6416	5296	5178	4476	5178	5364	5178	5178	5178	5178	5178	5070	5070	5178	5130	5070	5240	7096	5604	5332	4922	4680	4630
97	5132	5274	5840	4314	6920	5412	5236	5316	4516	4578	4952	5644	4176	5358	4810	5086	4602	5032	4996	5746	4984	5288	5842	5484	5618	5566	5954	5092	5038	4338	5038	5194	5038	5038	5038	5038	5038	5032	5032	5038	5380	5032	5100	7038	5044	5050	5106	4640	4382
98	5008	5342	5746	4618	6898	5442	5288	5284	4368	4718	4952	6072	4512	5550	4902	4922	4468	4932	5358	5880	5086	5188	5950	5806	5850	5696	5742	5276	5072	4370	5072	5342	5072	5072	5072	5072	5072	4932	4932	5072	5050	4932	5272	7112	5026	5308	4858	4496	4162
99	4812	4904	5126	4066	6052	4998	4578	4744	4128	4190	4442	5178	4258	5294	4822	4704	4512	4926	4974	5222	4608	4676	5136	5054	5592	5146	5190	4672	4920	3876	4920	4908	4920	4920	4920	4920	4920	4926	4926	4920	4810	4926	4772	6776	5044	5070	4760	4340	3906
100	4452	5130	4966	3972	5858	5000	4866	4952	4134	4238	4250	5058	3670	5194	4866	4772	4178	4894	4666	5008	4518	4716	5274	5220	5704	5026	5048	4638	4564	3972	4564	4664	4564	4564	4564	4564	4564	4894	4894	4564	4644	4894	4824	6294	4674	4826	4384	3998	3820
101	4712	4970	5174	4124	6308	5268	4888	5170	4552	4408	4616	5186	4264	5440	4828	5010	4278	5050	5046	5350	4790	4982	5264	5442	5664	5360	5436	5068	4830	4118	4830	4990	4830	4830	4830	4830	4830	5050	5050	4830	4948	5050	5106	6610	4954	5060	4802	4488	4042
102	4808	5388	5404	4286	6962	5516	5074	5068	4482	4412	4736	5602	4186	5540	5010	4980	4302	5028	5170	5642	4856	5168	5814	5542	5636	5682	5688	5194	5048	4162	5048	5230	5048	5048	5048	5048	5048	5028	5028	5048	5206	5028	4898	6868	4898	5148	4834	3978	4418
103	4830	5320	5332	4342	6502	5548	5396	5216	4296	4286	4960	5766	4084	5338	5022	5064	4578	4836	5130	5696	4858	5034	5616	5362	5542	5460	5530	5120	5144	4160	5144	5156	5144	5144	5144	5144	5144	4836	4836	5144	5102	4836	4886	6952	5062	5320	4944	4046	4492
104	4942	5018	5604	4244	6818	5564	5220	5384	4328	4532	4868	5668	4094	5416	4808	4976	4532	4980	4950	5514	4994	5300	5548	5640	5756	5566	5792	4990	5076	4246	5076	5020	5076	5076	5076	5076	5076	4980	4980	5076	5118	4980	5158	6980	4856	5360	4904	4718	4268
105	4688	5038	5274	4286	6278	5148	4902	5098	4272	4628	4332	5578	4048	5260	4778	4634	4416	4890	5068	5264	4720	5052	5284	5638	5378	5300	5118	4650	4912	4156	4912	5004	4912	4912	4912	4912	4912	4890	4890	4912	4804	4890	4890	6658	4770	4972	4614	4448	4202
106	4628	4838	5244	4284	6258	4888	4636	4866	4112	4200	4350	5136	4104	5452	4798	4884	4290	4696	4808	5306	4658	4786	5270	5480	5430	5486	5340	4812	5108	3968	5108	4920	5108	5108	5108	5108	5108	4696	4696	5108	4784	4696	4762	6572	5042	4986	4630	4012	4012
107	4620	5056	5436	4152	6542	5280	4814	5144	4434	4696	4236	5040	4094	5378	5132	4900	4494	5044	4974	5530	4782	4900	5324	6132	5760	5168	5548	4760	5056	3962	5056	5006	5056	5056	5056	5056	5056	5044	5044	5056	4890	5044	4994	6584	4854	5252	4574	4268	4190
108	5264	5650	5910	4516	7138	5692	5708	5462	5274	4728	5012	6176	4510	5820	5482	5358	4840	5512	5306	6060	5336	5550	6006	5950	5952	5754	5794	5806	5352	4490	5352	5626	5352	5352	5352	5352	5352	5512	5512	5352	5358	5512	5364	6934	5720	5366	5178	4860	4998
109	5648	5632	6240	5202	7108	5862	5750	5682	5074	5162	5090	6912	4500	6054	5502	5600	5040	5762	5814	6514	5596	5716	6566	6130	6146	5780	6184	5650	5666	5198	5666	6056	5666	5666	5666	5666	5666	5762	5762	5666	5528	5762	5382	7358	5486	5230	5392	4658	4672
110	4996	5068	5572	4344	6618	5414	5424	5198	4796	4612	4882	5828	4450	5772	4990	4922	4496	5108	5274	5706	5012	5182	5680	5474	5522	5468	5710	5358	5024	4368	5024	5344	5024	5024	5024	5024	5024	5108	5108	5024	5148	5108	5014	6952	5214	4860	5090	4278	4496
111	4908	5004	5358	4278	6748	5260	5332	5098	4356	4428	4828	5568	4214	5710	5094	5026	4562	4672	5128	5598	4962	4948	5876	5390	5428	5484	5650	5290	5182	4314	5182	5382	5182	5182	5182	5182	5182	4672	4672	5182	5296	4672	5102	6940	5138	4924	5066	4142	4602
112	5990	6054	6044	4754	7148	6818	6016	6176	5434	5358	5526	6772	5810	6172	5822	5830	5342	5680	5642	6530	6146	7036	6616	6982	6716	6232	6600	5818	5640	4920	5640	5932	5640	5640	5640	5640	5640	5680	5680	5640	6042	5680	5830	8292	5540	6222	5426	5674	5444
113	6432	6504	6470	5456	7696	7344	6122	6076	5472	5434	5488	6848	6068	6546	6416	5838	5612	5964	5740	6314	6344	6140	6660	6264	6940	6106	6888	5864	5762	4876	5762	6142	5762	5762	5762	5762	5762	5964	5964	5762	6436	5964	6470	8656	6024	5702	5736	5732	5788
114	5294	5678	5742	4594	7214	5852	5792	5416	5400	5112	5050	5766	4766	6138	5100	5350	5184	5186	5422	5896	5356	5396	6250	6288	6272	5786	5744	5296	5092	4586	5092	5104	5092	5092	5092	5092	5092	5186	5186	5092	5228	5186	5376	7088	5122	5194	5254	5082	4824
115	5082	5452	5636	4616	7094	5324	5524	5616	4610	4700	5090	5614	4322	5808	5096	4990	4728	5170	5266	6000	5198	5510	5960	5734	5788	5698	6106	5322	5142	4682	5142	5118	5142	5142	5142	5142	5142	5170	5170	5142	5182	5170	5200	7348	5234	5318	5246	4730	4780
116	5056	5270	5640	4348	6872	5684	5568	5190	5050	4656	4924	5672	4678	5652	5038	4922	4804	5080	5092	5790	5452	5264	5888	6262	5676	5548	5852	5460	4982	4236	4982	5180	4982	4982	4982	4982	4982	5080	5080	4982	5150	5080	4988	6744	5124	5208	5028	4966	4922
117	5156	5084	5766	4382	7104	5762	5512	5448	4844	4780	4996	5790	4302	5680	5286	5186	4942	5234	5264	5674	5278	5142	5790	5970	6174	5480	5654	5102	5246	4348	5246	5120	5246	5246	5246	5246	5246	5234	5234	5246	5094	5234	4878	6618	5020	5470	5262	4488	4700
118	5652	5996	6104	4614	7398	5848	5794	5662	5454	5356	5532	6378	5534	5980	5640	5404	5640	5420	5208	5860	5732	5646	6502	6122	6358	5832	6312	5748	5176	5066	5176	5280	5176	5176	5176	5176	5176	5420	5420	5176	5468	5420	5296	7080	5726	5776	5484	6270	5644
119	6190	6182	6876	5632	8030	6236	6232	6614	5438	5684	5728	7188	6066	6680	6120	5876	6308	5276	5722	6282	6542	6118	6692	7242	7086	6362	7216	5888	5376	5258	5376	5380	5376	5376	5376	5376	5376	5276	5276	5376	5642	5276	5450	7652	6556	5960	5914	6330	6404
120	6520	6662	6730	6074	8982	6778	6450	6724	6162	5906	6188	7968	6552	6604	6038	5842	6632	5700	5650	6568	6610	7088	7350	7356	7570	6102	8086	6038	5788	5432	5788	5832	5788	5788	5788	5788	5788	5700	5700	5788	5882	5700	5852	7606	6772	6312	6410	6768	7574
121	6744	7326	7096	5760	9006	6384	6912	6382	6120	5986	5912	8278	7668	6856	6020	6420	6494	6146	6350	6852	7186	6654	7378	7264	7514	6542	8254	6616	5974	6174	5974	6214	5974	5974	5974	5974	5974	6146	6146	5974	6142	6146	6106	8414	7088	6234	6158	7438	7380
122	5406	5918	5916	5000	7040	5832	5394	5558	5048	4670	5440	6096	4560	6200	5780	5648	5192	5604	5392	5874	5528	5414	6178	6466	6126	5382	6004	5338	5462	4712	5462	5514	5462	5462	5462	5462	5462	5604	5604	5462	5684	5604	5620	7368	5704	5446	5630	4624	4610
123	6184	6236	6246	5430	7684	5970	5860	5950	5278	5100	5622	6620	4834	6622	5728	5582	5312	5668	5792	6396	6040	5536	6820	6494	6402	5606	6494	5808	5486	5028	5486	5820	5486	5486	5486	5486	5486	5668	5668	5486	5758	5668	5730	7376	6198	5336	5604	4830	4832
124	6060	6196	6404	5588	7636	7116	6544	6440	5430	5532	5850	6854	5210	7426	6470	6462	6108	5780	5574	6618	6598	6420	7486	7114	7588	5990	7504	6226	5590	5202	5590	5804	5590	5590	5590	5590	5590	5780	5780	5590	5824	5780	5866	7574	6860	5356	6382	5076	5210
125	4602	5376	5148	4260	6140	5134	4722	4962	4146	4236	4430	5072	4120	4942	5126	4872	4458	4766	4708	5006	4614	4914	5364	5200	5448	5210	5570	4782	4708	4282	4708	4992	4708	4708	4708	4708	4708	4766	4766	4708	5066	4766	4882	6442	4886	4990	4614	3894	4220
126	4416	4662	4736	3758	5556	4778	4632	4476	4070	4044	4436	4842	3828	4828	4574	4582	4070	4658	4566	4986	4304	4674	4904	5146	5068	5046	4844	4152	4580	3838	4580	4542	4580	4580	4580	4580	4580	4658	4658	4580	4550	4658	4586	6156	4416	4744	4268	3536	3424
127	4650	4766	5250	4056	6276	5004	4786	4968	3974	4166	4442	5010	3828	5462	4722	5094	4206	4774	4886	5276	4624	4786	5300	5408	5452	5134	5114	4652	4714	4164	4714	4950	4714	4714	4714	4714	4714	4774	4774	4714	4812	4774	4720	6474	4920	5006	4406	4230	4056
128	4226	4544	4848	3928	5938	4696	4488	4692	4204	4238	4026	4596	3496	4976	4680	4750	4008	4522	4490	4870	4462	4840	5000	5182	5230	5084	4752	4584	4398	3836	4398	4658	4398	4398	4398	4398	4398	4522	4522	4398	4872	4522	4624	6128	4618	4508	4432	3430	3592
129	4862	5018	5350	4238	6352	5234	4826	4756	4232	4366	4418	5300	4028	5396	5182	4818	4650	4810	5150	5760	4768	4966	5402	5566	5698	5482	5346	4876	5134	4192	5134	5158	5134	5134	5134	5134	5134	4810	4810	5134	5022	4810	4948	6432	5096	4744	4722	4042	4410
130	5368	5808	5620	4646	6938	5454	5322	5324	5368	4908	4990	5844	4986	6062	5226	5096	5130	5118	5440	5822	5596	5666	6446	6250	6162	6026	5964	5358	5148	4566	5148	5450	5148	5148	5148	5148	5148	5118	5118	5148	5220	5118	5112	7052	5226	5592	5088	5186	4686
131	5408	5852	6202	4698	7234	5784	5854	5670	5098	5380	5330	6114	4872	6250	5492	5386	5054	5226	5742	6106	5940	5804	6888	6220	6324	6560	6370	5504	5506	4800	5506	5774	5506	5506	5506	5506	5506	5226	5226	5506	5346	5226	5394	6654	5632	5552	5262	5362	5162
132	5432	5840	5564	4544	6898	5576	5362	5218	5088	5314	4900	5744	4788	6112	5568	5298	5070	5284	5252	5930	5344	5480	5804	6150	6528	6024	6190	5274	5428	4634	5428	5378	5428	5428	5428	5428	5428	5284	5284	5428	5262	5284	5360	6906	5106	5352	5184	5166	4758
133	5010	5742	5498	4356	6746	5406	5212	5102	4934	4832	4770	5524	4528	5590	5240	5064	4738	5226	4930	5760	5158	5458	5814	6004	5866	6000	5478	5076	5006	4186	5006	5216	5006	5006	5006	5006	5006	5226	5226	5006	5210	5226	5204	6712	5014	5262	4922	4220	4482
134	5418	5706	5846	4706	6984	5598	5282	5604	5318	5036	5128	5928	4864	5910	5184	5012	4984	5360	5190	5924	5582	5400	6014	6034	6334	5734	6016	5168	5308	4380	5308	5216	5308	5308	5308	5308	5308	5360	5360	5308	5420	5360	5350	6758	5434	5442	4904	4936	5334
135	5528	5350	5902	4594	7214	5454	5388	5396	5342	5366	5186	6010	4754	5536	4880	5180	5118	5094	5418	5752	5320	5726	6148	6308	5774	5688	6360	5470	5096	4584	5096	5268	5096	5096	5096	5096	5096	5094	5094	5096	5066	5094	4970	6880	5716	5310	5262	4902	4986
136	5366	5824	5756	4676	7160	5484	5416	5952	5390	5076	5078	6438	4804	5724	5296	5084	5078	5316	4946	5976	5492	5566	6234	5840	6238	5490	5936	5480	5634	4636	5634	5168	5634	5634	5634	5634	5634	5316	5316	5634	5632	5316	5308	7108	5216	5902	5348	5000	5228
137	5400	5240	5704	4532	6888	5674	5482	5378	5210	4824	4990	6138	4794	6094	5036	4910	4922	5108	5232	5446	5288	5316	6204	5894	6094	5878	5956	5476	5200	4430	5200	5218	5200	5200	5200	5200	5200	5108	5108	5200	4944	5108	5062	6606	5120	5482	5020	4926	4862
138	5444	5318	5438	4528	6958	5336	5096	5448	5276	5370	4714	5806	4766	5916	5106	5206	4822	5166	5132	5416	5344	5408	6250	6038	6252	5768	5612	5166	5282	4362	5282	5730	5282	5282	5282	5282	5282	5166	5166	5282	5416	5166	5322	6808	5236	5082	4936	5020	5106
139	5324	5376	5770	4756	7002	5536	5604	5330	5174	4916	5202	5942	4774	6112	5050	5122	5044	5142	5384	5948	5428	5436	6538	6240	5964	5988	6214	5358	5728	4658	5728	5348	5728	5728	5728	5728	5728	5142	5142	5728	5194	5142	5176	7048	5584	5510	5076	5486	5428
140	5548	5718	6246	4752	7384	5952	5808	5602	5190	5554	5400	6524	4908	6050	5704	5336	5456	5224	5144	6020	5496	5838	6274	6408	6084	5902	6330	5662	5478	4940	5478	5140	5478	5478	5478	5478	5478	5224	5224	5478	5110	5224	5338	6898	5700	5518	5332	5362	5374
141	5782	5750	6304	4736	7198	5784	5688	5656	5086	5102	5232	6564	4992	6128	5470	5360	5666	5362	5376	5896	5556	5626	6242	6202	6318	5788	6310	5442	5420	4880	5420	5442	5420	5420	5420	5420	5420	5362	5362	5420	5168	5362	5454	6930	5444	5714	5558	5222	5344
142	5828	5726	6640	4910	7386	6428	6484	5874	5518	5540	5724	7452	5274	6336	5788	5116	5542	5138	5456	5912	5896	5794	6910	6502	6436	6010	6904	6156	6118	4848	6118	5408	6118	6118	6118	6118	6118	5138	5138	6118	5610	5138	6032	6842	5684	6018	5996	5046	5796
143	5498	5756	6302	4810	7374	5758	5958	5384	5214	5778	5386	6620	5236	6162	5370	5526	5074	5516	5206	6004	5844	5530	6444	6166	6416	5896	6438	5784	5232	4882	5232	5678	5232	5232	5232	5232	5232	5516	5516	5232	5778	5516	5314	7038	5476	5840	5664	5524	4936
144	5316	5812	5670	4418	6846	5424	5210	5140	4930	4828	5252	5538	4660	5782	5274	4972	4622	5212	4980	5786	5232	5288	5982	6140	6080	5582	5430	5042	5036	4156	5036	5470	5036	5036	5036	5036	5036	5212	5212	5036	4978	5212	5126	6746	5480	5542	5030	5100	4936
145	5308	6122	5710	4636	7000	5708	5382	5466	5128	5340	4932	5692	4762	6012	5188	4946	5130	5190	5260	5680	5238	5474	5940	6242	6098	5780	5852	5352	4930	4648	4930	5262	4930	4930	4930	4930	4930	5190	5190	4930	5082	5190	5406	6600	5234	5268	4930	5100	4842
146	6402	6522	6436	5696	7348	6426	6210	6136	5450	5666	5896	7096	5016	7030	6494	6008	5572	5894	6126	6476	6352	6610	6920	7508	7370	5964	6740	5972	5900	5448	5900	5862	5900	5900	5900	5900	5900	5894	5894	5900	5864	5894	6156	8596	6688	5682	6674	5118	5244
147	4396	4930	5046	4194	6042	5022	4888	4816	4362	4184	4368	4908	3608	5110	4976	4702	4124	4672	4502	5624	4434	4888	5062	5374	5312	5176	5262	4556	4788	3850	4788	4940	4788	4788	4788	4788	4788	4672	4672	4788	4824	4672	4778	6250	4762	4584	4702	4134	3836
148	4710	4874	5256	3954	6346	5112	4678	4894	4388	4502	4424	4912	3984	5354	4992	4830	4300	4976	4838	5286	4606	4860	5400	5616	5610	5346	5164	5134	4980	4242	4980	4994	4980	4980	4980	4980	4980	4976	4976	4980	5128	4976	5212	6510	4698	4818	4434	3838	3958
149	4698	4968	5414	4234	6408	5084	4804	4778	4618	4284	4536	5166	4144	5136	5064	4894	4536	4696	5078	5310	4828	5266	5382	5992	5846	5360	5304	4842	4834	4088	4834	4930	4834	4834	4834	4834	4834	4696	4696	4834	4852	4696	5050	6294	4756	4862	4510	4392	4008
150	5232	5362	5648	4604	6534	5578	5212	5546	4488	4762	5570	5730	4226	5900	5426	5762	5100	5470	5570	5832	5532	5440	6532	6038	6014	5508	6040	5388	5350	4490	5350	5366	5350	5350	5350	5350	5350	5470	5470	5350	5446	5470	5128	7456	5486	5666	5076	4138	4590
151	4828	5276	5224	4146	6654	5218	4494	4764	4610	4624	4490	5402	3620	5578	4956	4706	4416	5088	4844	5226	5040	4964	5536	5370	5386	5452	5116	4920	5128	4114	5128	5016	5128	5128	5128	5128	5128	5088	5088	5128	5154	5088	4840	6608	4884	4684	4600	3786	3592
152	5770	6082	5818	5006	6742	6120	5510	5706	5006	4742	5096	6148	4852	6254	5456	5546	5288	5480	5500	5902	5454	5794	6656	6380	6442	5780	6346	5600	5456	4808	5456	5652	5456	5456	5456	5456	5456	5480	5480	5456	5402	5480	5540	7534	5806	5582	5596	4982	4534
153	5162	5484	5662	4560	6646	5592	5066	5236	4582	4674	4804	5854	4216	5716	5250	5112	4698	5406	5384	5742	5268	5172	5946	5808	5946	5360	5650	5242	5202	4252	5202	5438	5202	5202	5202	5202	5202	5406	5406	5202	5580	5406	5648	7036	5444	4782	4842	4012	4042
154	6528	5988	6316	5570	7992	6906	6198	6798	6114	5972	5642	6996	5958	6452	6102	6358	6722	5774	5862	6860	6646	7016	6820	6750	6934	6680	6692	6232	5802	5286	5802	6022	5802	5802	5802	5802	5802	5774	5774	5802	6366	5774	6212	8688	6580	6626	5586	5864	6116
155	6306	6696	6670	5742	7686	7192	6324	6028	5884	6024	5702	6920	5980	6450	6598	6234	5836	6088	5902	7060	6418	6070	7090	7396	6924	6638	6726	6108	6562	5264	6562	6092	6562	6562	6562	6562	6562	6088	6088	6562	6084	6088	6090	8226	6440	6190	5672	6102	6386
156	6466	6462	6580	5402	7984	7202	6482	6242	5348	6128	5758	6920	6152	6812	6076	6244	6454	5890	6402	7046	7422	6128	6884	6872	6888	6550	7866	6476	6120	5386	6120	6414	6120	6120	6120	6120	6120	5890	5890	6120	6184	5890	6450	8448	6138	5592	6118	6648	6112
157	5916	5928	6500	4704	7474	6940	5694	6800	5532	5006	5506	6650	5940	6574	5904	5812	5776	5578	5600	5996	6126	5788	6072	5968	6896	5972	6678	5844	5944	4812	5944	5966	5944	5944	5944	5944	5944	5578	5578	5944	5788	5578	5734	7786	5626	5782	5432	5762	5450
158	6062	6374	6374	5690	7308	6674	6582	6540	5452	5606	6144	7378	5208	7226	6446	6394	5920	5586	5974	6874	6398	6098	7446	7088	7188	6700	6592	6654	5776	5816	5776	5906	5776	5776	5776	5776	5776	5586	5586	5776	6174	5586	5762	7128	6308	5362	6322	5062	5188
159	4514	4980	5154	4026	5686	5356	4654	4588	3954	4286	4600	5124	3596	5132	4636	4724	4162	4728	4722	4950	4542	4682	5254	5242	5134	5222	4840	4628	4706	4058	4706	4950	4706	4706	4706	4706	4706	4728	4728	4706	4704	4728	5048	6444	4716	4508	4394	3664	3576
160	3614	4330	4352	3112	5098	4276	4090	3824	3496	3826	3506	4126	2704	4266	4082	4018	3504	3940	3888	4380	3816	4024	4418	4544	4362	4598	4008	4032	3896	3084	3896	3970	3896	3896	3896	3896	3896	3940	3940	3896	3952	3940	3976	5300	3716	4002	3674	3074	2632
161	6986	6690	7046	5918	8196	7364	6410	6814	5778	5818	6036	7382	5926	7074	5696	6438	5904	5918	6366	6282	6596	6574	7392	6690	6920	6438	6926	6400	6794	5838	6794	6266	6794	6794	6794	6794	6794	5918	5918	6794	6788	5918	6118	7000	6320	5570	5800	5502	5432
162	7304	7406	8088	6200	8296	7348	8350	7032	7320	6424	7090	8318	6216	7646	6188	6080	6908	6388	6244	6466	7000	7078	8170	8496	7438	7054	8338	7356	6334	6756	6334	6560	6334	6334	6334	6334	6334	6388	6388	6334	6226	6388	6406	7740	7062	5784	6868	5998	6164
163	8304	8838	8306	6902	7926	7746	7296	8426	7572	6630	7432	8096	6800	7844	6748	6846	7268	7044	7104	6820	7990	8188	8512	8182	8416	7026	7318	6872	6866	7168	6866	6704	6866	6866	6866	6866	6866	7044	7044	6866	7266	7044	6590	8762	7372	6450	6744	6612	6566
164	4612	5886	5638	4396	6042	5430	5158	4898	4234	4508	4874	5476	3918	5490	4770	5136	4490	5028	4820	5430	5214	5360	5650	5422	5854	5586	5230	5224	4706	4208	4706	5194	4706	4706	4706	4706	4706	5028	5028	4706	5160	5028	4942	7262	5190	4646	4770	3792	3872
165	5922	5718	6222	4936	6960	6076	5488	6068	4890	5078	5310	6456	4886	6152	5316	5306	5014	5388	5608	6364	5384	5764	6582	5996	6264	5798	5902	5684	5354	4772	5354	5756	5354	5354	5354	5354	5354	5388	5388	5354	5628	5388	5488	7814	6098	5422	5634	4942	4536
166	4852	5024	5266	4086	5868	5234	5082	5124	4528	4624	4526	4998	3760	5126	4626	4984	4568	5390	5008	5388	4966	5256	5598	5762	5412	5386	5346	5116	5256	4132	5256	5038	5256	5256	5256	5256	5256	5390	5390	5256	5274	5390	5412	7250	4852	4684	4674	3762	3918
167	4822	5338	5408	4712	6214	5426	5130	5138	4344	4604	4694	5438	4002	5164	4802	5178	4582	5104	4858	5972	4994	5202	5636	5430	5588	5786	5618	5076	4888	4174	4888	5146	4888	4888	4888	4888	4888	5104	5104	4888	5220	5104	4958	7304	5144	4722	5060	3928	3866
168	3562	4038	3790	2828	4922	4158	3956	3592	3254	3578	3088	3960	2490	4132	3858	3846	3496	3802	3780	4152	3550	3780	4168	4358	4380	4232	3898	3774	3686	2744	3686	3710	3686	3686	3686	3686	3686	3802	3802	3686	3814	3802	3764	5226	3606	3912	3424	2964	2380
169	3846	3948	5028	3608	4606	4510	4112	3986	3596	3800	3890	4710	2938	4748	4106	4090	3726	4044	4004	4564	4258	4460	4920	4334	4208	4648	4534	3850	4056	3432	4056	4072	4056	4056	4056	4056	4056	4044	4044	4056	4084	4044	4054	6166	4036	3748	4116	2944	2882
[truncated: 1,070 more columns]
