# Supplementary material for: How fullerene derivatives (FDs) act on therapeutically important targets associated with diabetic diseases
Source: Comput Struct Biotechnol J. 2022 Feb 12;20:913–24. doi: 10.1016/j.csbj.2022.02.006 (PMC8861571; doi:10.1016/j.csbj.2022.02.006)
Supplement: Supplementary data 3 [file mmc3.zip]

Archive with 1 entries (1 files):
- Figures JPG.rar
